# Supplementary material for: Comparative review of pharmacological therapies in individuals with HER2-positive advanced breast cancer with focus on hormone receptor subgroups
Source: Front Oncol. 2022 Aug 18;12:943154. doi: 10.3389/fonc.2022.943154 (PMC9433866; doi:10.3389/fonc.2022.943154)
Supplement: Supplementary file 3 — Name: PFS treatment effects.xls. Description: Relative treatment effects of the targeted therapies evaluated [file DataSheet_3.xlsx]

## Sheet: Introduction
Title: Comparative review of pharmacological therapies in individuals with HER2 positive advanced breast cancer with focus on hormone receptor subgroup
The tables in each sheet is explained below:
Sheet 1	Overall HX NMA reporting PFS				Table of relative treatment effects on PFS using the overall HX connected network irrespective of the hormone receptor status of the patients
Sheet 2	Overall HX NMA reporting OS				Table of relative treatment effects on OS using the overall HX connected network irrespective of the hormone receptor status of the patients
Sheet 3	Overall HX NMA reporting ORR				Table of relative treatment effects on ORR using the overall HX connected network irrespective of the hormone receptor status of the patients
Sheet 4	AI Connected PFS,ORR				Table of relative treatment effects on PFS and ORR using the AI connected network
Sheet 5	HRpositive NMA reporting PFS				Table of relative treatment effects on PFS for hormone receptor postive subgroup analysis
Sheet 6	HRnegative NMA reporting PFS				Table of relative treatment effects on PFS for hormone receptor negative subgroup analysis
Sheet 7	NMA for RCTs subgroup analyses				Table of relative treatment effects on PFS for the mixed population using RCTs reporting hormone receptor subgroup analysis
Abbrevations of therapies:
AfV	Afatinib + capecitabine
AI	Aromatase inhibitors (Anastrozole and Letrozole)
C	capecitabine
Chemo	Chemotherapy
Eb	Eribulin
HAb	Trastuzumab + abemaciclib
HAbF	Trastuzumab + abemaciclib + fulverstrant
HAI	trastuzumab +AI
HC	trastuzomab + capecitabine
Hchemo	Trastuzumab + Chemotherapy
HEV	trastuzumab + everolimus + vinorelbine
HV	trastuzumab + vinorelbine
HX	trastuzumab + taxane
HXB	trastuzumab + taxane + bevacizumab
HXC	trastuzumab + taxane + capecitabine
HXCb	trastuzumab + taxane + carboplatin
HXE	trastuzumab + taxane + everolimus
HXNPLD	Trastuzumab + NPLD (non-pegylated liposomal doxorubicin)
L	Lapatinib
LAI	Lapatinib +AI
LC	lapatinib + capecitabine
LH	Lapatinib + trastuzumab
LV	lapatinib + vinorelbine
LX	lapatinib + taxane
N	neratinib
NC	neratinib + capecitabine
NX	neratinib + taxane
PC	physician chioce
PHAI	Pertuzumab +AI
PHC	pertuzumab + trastuzumab + capecitabine
PHX	pertuzumab + trastuzumab + taxane
PTDM1	pertuzumab + trastuzumab emtansine
PYC	pyrotinib + capectabine
TDM1	Trastuzumab emtansine
TDM1Az	Trastuzumab emtansine + Atezolizumab
X	taxane

## Sheet: Overall HX NMA reporting PFS
			Treatment effects on PFS for the HX connected network
TREATMENT	HX	HV	LC	HEV	LX	TDM1	NX	X	HC	C	HXB	PC	LV	HXCb	HXC	PYC	PHX	PTDM1	PHC	HXNPLD	TDM1Az	AfV	HXE	N	NC	EB
HX	HX	1.09(0.63,1.75)	1.27(0.61,2.18)	0.88(0.42,1.65)	1.29(0.88, 1.77)	0.81(0.53,1.16)	1.05(0.63,1.64)	2.22(1.63,2.89)	1.15(0.52,2.11)	2.24(1.02,4.01)	1.25(0.74,1.95)	1.58(0.80,2.77)	1.30(0.54,2.51)	0.82(0.59,1.15)	0.75(0.43,1.21)	0.46(0.20,0.84)	0.64(0.39,0.99)	0.90(0.54,1.41)	0.97(0.37,2.01)	0.78(0.53,1.11)	0.69(0.32,1.28)	1.24(0.57,2.37)	0.91(0.55,1.41)	1.57(0.62,3.19)	1.00(0.41,1.94)	1.65(0.66,3.38)
HV	0.94(0.71,1.25)	HV	1.25(0.49,2.48)	0.80(0.49,1.25)	1.26(0.64,2.19)	0.80(0.39,1.42)	1.03(0.47,1.95)	2.17(1.16,3.69)	1.13(0.41,2.37)	2.20(0.82,4.58)	1.22(0.57,2.30)	1.56(0.62,3.22)	1.28(0.43,2.78)	0.80(0.43,1.42)	0.73(0.33,1.42)	0.44(0.16,0.96)	0.62(0.30,1.18)	0.88(0.41,1.67)	0.95(0.30,2.22)	0.77(0.38,1.37)	0.68(0.25,1.44)	1.13(0.67,1.81)	0.90(0.42,1.69)	1.54(0.50,3.50)	0.98(0.33,2.18)	1.63(0.53,3.83)
LC	na	na	LC	0.76(0.28,1.78)	1.11(0.52,2.16)	0.67(0.41,1.05)	0.91(0.39,1.91)	1.92(0.94,3.62)	0.90(0.64,1.23)	1.75(1.30,2.34)	1.08(0.47,2.23)	1.31(0.64,2.44)	0.88(0.44,1.57)	0.71(0.35,1.45)	0.65(0.27,1.38)	0.36(0.25,0.50)	0.56(0.24,1.15)	0.78(0.34,1.62)	0.76(0.42,1.30)	0.68(0.31,1.36)	0.58(0.25,1.12)	1.08(0.38,2.61)	0.79(0.35,1.65)	1.23(0.71,1.99)	0.78(0.48,1.21)	1.37(0.54,2.91)
HEV	na	1.28(1.05,1.54)	na	HEV	1.65(0.70,3.23)	1.04(0.42,2.09)	1.35(0.53,2.82)	2.85(1.24,5.52)	1.48(0.47,3.36)	2.88(0.92,6.52)	1.60(0.64,3.40)	2.05(0.71,4.60)	1.68(0.50,3.92)	1.05(0.47,2.13)	0.96(0.37,2.05)	0.59(0.18,1.36)	0.82(0.33,1.72)	1.16(0.45,2.43)	1.25(0.35,3.07)	1.00(0.42,2.02)	0.89(0.29,2.06)	1.48(0.71,2.75)	1.18(0.47,2.47)	2.02(0.59,4.96)	1.28(0.38,3.10)	2.14(0.62,5.33)
LX	0.68(0.55,0.83)	na	na	na	LX	0.65(0.37,1.05)	0.84(0.45,1.48)	1.76(1.26,2.39)	0.92(0.39,1.84)	1.74(0.77,3.49)	1.00(0.53, 1.75)	1.27(0.58,2.43)	1.04(0.41, 2.17)	0.66(0.41, 1.08)	0.61(0.31,1.07)	0.36(0.15,0.73)	0.51(0.28,0.90)	0.72(0.38,1.27)	0.77(0.28,1.70)	0.63(0.37,1.02)	0.55(0.23,1.11)	0.99(0.42,2.06)	0.73(0.40, 1.28)	1.26(0.47,2.71)	0.80(0.30,1.69)	1.33(0.49, 2.90)
TDM1	1.19(0.96,1.54)*	na	1.54(1.30,1.82)	na	na	TDM1	1.34(0.72,2.41)	2.84(1.70, 4.47)	1.41(0.77,2.42)	2.76(1.54,4.52)	1.60(0.83,2.88)	1.95(1.18,3.09)	1.61(0.80,2.87)	1.05(0.62,1.78)	0.96(0.48,1.77)	0.56(0.30,0.95)	0.82(0.44,1.46)	1.15(0.60,2.07)	1.19(0.53,2.33)	1.00(0.57,1.68)	0.85(0.46,1.45)	1.59(0.65,3.39)	1.17(0.63,2.08)	1.93(0.90,3.62)	1.23(0.60,2.25)	2.03(0.95,3.87)
NX	0.98(0.79,1.23)	na	na	na	na	na	NX	2.24(1.21,3.72)	1.16(0.44,2.41)	2.26(0.88,4.65)	1.27(0.60,2.32)	1.60(0.67,3.20)	1.31(0.46,2.86)	0.83(0.45,1.45)	0.76(0.35,1.44)	0.46(0.17,0.97)	0.64(0.31,1.19)	0.91(0.44,1.68)	0.98(0.32,2.25)	0.79(0.41,1.39)	0.70(0.27,1.45)	1.25(0.48,2.73)	0.92(0.44,1.70)	1.58(0.54,3.54)	1.00(0.35,2.21)	1.97(0.58,3.73)
X	0.48(0.27,0.70)*	na	na	na	0.52(0.33,0.72)*	na	na	X	0.53(0.23,1.04)	1.03(0.45,1.95)	0.58(0.32,0.97)	0.73(0.35,1.37)	0.60(0.24,1.21)	0.38(0.24,0.59)	0.35(0.18,0.60)	0.21(0.09,0.41)	0.29(0.17,0.50)	0.41(0.23,0.71)	0.44(0.16,0.97)	0.36(0.22,0.56)	0.32(0.14,0.62)	0.57(0.25,1.15)	0.42(0.23,0.71)	0.72(0.27,1.53)	0.46(0.18,0.94)	0.76(0.29,1.64)
HC	na	na	1.28(1.09,1.47)*	na	na	na	na	na	HC	1.99(1.35,2.83)	1.24(0.49,2.66)	1.50(0.66,2.93)	1.17(0.63,1.93)	0.82(0.36,1.73)	0.75(0.28,1.63)	0.41(0.25,0.63)	0.64(0.26,1.37)	0.89(0.35,1.92)	0.84(0.51,1.31)	0.78(0.33,1.61)	0.66(0.27,1.34)	1.23(0.41,3.12)	0.90(0.37,1.98)	1.40(0.73,2.45)	0.89(0.49,1.49)	1.56(0.57,3.45)
C	na	na	0.54(0.31,0.77)*	na	na	na	na	na	0.69(0.48,0.97)	C	0.63(0.26,1.36)	0.77(0.35,1.48)	0.60(0.33,0.98)	0.42(0.19,0.87)	0.38(0.14,0.84)	0.20(0.14,0.30)	0.32(0.13,0.70)	0.45(0.19,0.99)	0.43(0.23,0.77)	0.40(0.17,0.83)	0.33(0.14,0.68)	0.63(0.21,1.55)	0.46(0.19,0.99)	0.71(0.38,1.24)	0.46(0.25,0.76)	0.80(0.30,1.76)
HXB	0.82(0.65,1.02)	na	na	na	na	na	na	na	na	na	HXB	1.35(0.55,2.75)	1.10(0.40,2.37)	0.70(0.40,1.22)	0.64(0.30,1.21)	0.39(0.15,0.80)	0.54(0.26,1.01)	0.76(0.37,1.42)	0.82(0.27,1.88)	0.66(0.35,1.17)	0.58(0.22,1.23)	1.05(0.41,2.28)	0.77(0.28,1.44)	1.33(0.45,2.97)	0.84(0.29,1.86)	1.40(0.48,3.27)
PC	na	na	na	na	na	0.53(0.42,0.66)	na	na	na	na	na	PC	0.86(0.36,1.75)	0.57(0.27,1.12)	0.52(0.21,1.09)	0.30(0.13,0.59)	0.44(0.19,0.90)	0.63(0.27,1.27)	0.64(0.24,1.41)	0.54(0.25,1.05)	0.46(0.20,0.90)	0.87(0.30,2.06)	0.64(0.28,1.31)	1.05(0.41,2.22)	0.66(0.26,1.36)	1.04(0.60,1.67)
LV	na	na	0.84(0.53,1.35)	na	na	na	na	na	na	na	na	na	LV	0.90(0.33,2.09)	0.82(0.26,1.98)	0.44(0.20,0.88)	0.69(0.23,1.67)	0.99(0.33,2.42)	0.96(0.37,2.06)	0.85(0.30,1.97)	0.72(0.24,1.70)	1.36(0.38,3.57)	1.00(0.34,2.41)	1.55(0.62,3.23)	0.99(0.41,2.00)	1.70(0.51,4.27)
HXCb	1.43(0.78,1.23)*	na	na	na	na	na	na	na	na	na	na	na	na	HXCb	0.94(0.48,1.63)	0.57(0.22,1.11)	0.80(0.43,1.34)	1.13(0.42,2.59)	1.21(0.42,2.59)	0.98(0.57,1.54)	0.87(0.36,1.69)	1.54(0.64,3.09)	1.15(0.61,1.92)	1.96(0.71,4.13)	1.25(0.46,2.54)	2.07(0.77,4.36)
HXC	1.37(1.01,1.89)	na	na	na	na	na	na	na	na	na	na	na	na	na	HXC	0.65(0.24,1.40)	0.91(0.43,1.73)	1.29(0.60,2.45)	1.38(0.44,3.23)	1.12(0.56,2.00)	0.99(0.37,2.10)	1.77(0.66,3.89)	1.30(0.62,2.45)	2.24(0.75,5.11)	1.42(0.49,3.19)	2.36(0.79,5.43)
PYC	na	na	2.63(1.52,11.11)	na	na	na	na	na	na	5.56(3.84,7.69)*	na	na	na	na	na	PYC	1.61(0.64,3.51)	2.26(0.89,4.93)	2.19(1.07,4.04)	1.97(0.82,4.14)	1.66(0.67,3.41)	3.12(1.00,7.83)	2.29(0.92,5.01)	3.54(1.80,6.33)	2.26(1.20,3.81)	3.95(1.45,8.88)
PHX	1.61(1.33,1.96)	na	na	na	na	na	na	na	na	na	na	na	na	na	na	na	PHX	1.49(0.71,2.77)	1.60(0.53,6.64)	1.30(0.68,2.23)	1.15(0.44,2.39)	2.05(0.79,4.34)	1.51(0.74,2.77)	2.59(0.88,5.79)	1.65(0.57,3.60)	2.73(0.95,6.12)
PTDM1	1.15(0.93,1.45)	na	na	na	na	na	na	na	na	na	na	na	na	na	na	na	na	PTDM1	1.14(0.38,2.59)	0.92(0.48,1.60)	0.82(0.32,0.71)	1.45(0.56,3.15)	1.08(0.52,2.00)	1.85(0.64,4.18)	1.17(0.41,2.57)	1.95(0.68,4.43)
PHC	na	na	na	na	na	na	na	na	1.22(0.98,1.54)	na	na	na	na	na	na	na	na	na	PHC	0.98(0.35,2.22)	0.83(0.28,1.88)	0.55(0.44,4.18)	1.14(0.40,2.71)	1.76(0.75,3.52)	1.12(0.50,2.21)	1.97(0.62,4.73)
HXNPLD	1.19(0.93,1.54)	na	na	na	na	na	na	na	na	na	na	na	na	na	na	na	na	na	na	HXNPLD	0.92(0.38,1.84)	1.64(0.69,3.40)	1.21(0.64,2.12)	2.07(0.75,4.50)	1.32(0.49,2.82)	2.19(0.81,4.78)
TDM1AZ	na	na	na	na	na	1.22(0.81,1.82)	na	na	na	na	na	na	na	na	na	na	na	na	na	na	TDM1Az	2.04(0.67,5.08)	1.50(0.61,3.19)	2.47(0.91,5.54)	1.57(0.59,3.43)	2.60(0.96,5.58)
AfV	na	0.91(0.71,1.16)	na	na	na	na	na	na	na	na	na	na	na	na	na	na	na	na	na	na	na	AfV	0.84(0.32,1.78)	1.45(0.40,3.58)	0.92(0.26,2.28)	1.53(0.42,3.95)
HXE	1.12(0.93,1.37)	na	na	na	na	na	na	na	na	na	na	na	na	na	na	na	na	na	na	na	na	na	HXE	1.81(0.62,4.04)	1.15(0.42,3.95)	1.90(0.65,4.22)
N	na	na	0.84(0.63,1.12)	na	na	na	na	na	na	na	na	na	na	na	na	na	na	na	na	na	na	na	na	N	0.68(0.32,1.27)	1.19(0.39,2.82)
NC	na	na	0.76(0.63,0.93)	na	na	na	na	na	na	na	na	na	na	na	na	na	na	na	na	na	na	na	na	na	NC	1.85(0.63,4.37)
EB	na	na	na	na	na	na	na	na	na	na	na	1.00(0.74,1.33)	na	na	na	na	na	na	na	na	na	na	na	na	na	EB
Treatments on the column (B2 - AA2) are the experimental treatments and the treatments on the row( A3 - A28) are the reference or baseline treatments
Treatment effect in the lower diagonal are direct treatment effects
Treatment effect in the upper diagnonal are estimates from the network meta-analysis
Treatment effect with * are averaged treatment effects from two or more studies of the same treatment comaprison
Treament effects highlighted with red shows significant effects as they do not include the value 1 in their credible or confidence interval

## Sheet: Overall HX NMA reporting OS
			Treatment effects on OS for the HX connected network
TREATMENT	HX	HV	LC	LX	TDM1	NX	X	HC	C	PC	LV	HXCb	PHX	PTDM1	PHC	HXNPLD	TDM1Az	AfV	N	NC
HX	HX	1.04(0.52,1.90)	1.20(0.46,2.56)	1.22(0.75,1.87)	0.88 (0.43,1.53)	1.11(0.56,1.96)	1.47(0.96, 2.15)	0.98(0.32,2.29)	1.67(0.56, 3.81)	1.68(0.60, 3.62)	1.28(0.46, 3.29)	0.95(0.62, 1.41)	0.67(0.34,1.21)	0.86(0.45,1.52)	0.78(0.21,2.04)	0.83(0.44,1.45)	0.69(0.22,1.60)	1.62(0.60,3.59)	1.61(0.44,4.04)	1.10(0.33,2.66)
HV	1.01(0.71,1.42)	HV	1.29(0.37,3.26)	1.30(0.53,2.65)	0.94(0.33,2.04)	1.19(0.43,2.63)	1.57(0.67,3.11)	1.05(0.28,2.85)	1.80(0.46,4.81)	1.80(0.49,4.51)	1.40(0.30,4.06)	1.01(0.44,2.03)	0.72(0.26,1.62)	0.92(0.35,2.02)	0.85(0.17,2.48)	0.88(0.33,1.94)	0.74(0.18,2.01)	1.55(0.80,2.76)	1.74(0.38,5.00)	1.19(0.28,3.25)
LC	na	na	LC	1.23(0.41,2.93)	0.79(0.43,1.36)	1.12(0.34,2.78)	1.47(0.52,3.39)	0.81(0.51,1.23)	1.38(0.92,2.01)	1.51(0.58,3.28)	1.07(0.47,2.09)	0.95(0.34,2.32)	0.67(0.21,1.74)	0.87(0.27,2.21)	0.64(0.28,1.25)	0.83(0.26,2.07)	0.63(0.21,1.48)	1.64(0.38,4.75)	1.33(0.64,2.46)	0.91(0.49,1.55)
LX	0.68(0.47,0.97)	na	na	LX	0.76(0.32,1.49)	0.96(0.40,1.93)	1.24(0.82,1.82)	0.85(0.24,2.11)	1.45(0.45,3.6)	1.45(0.46,3.38)	1.11(0.28,3.08)	0.82(0.42,1.45)	0.58(0.24,1.17)	0.74(0.32,1.50)	0.68(0.16,1.88)	0.72(0.31,1.45)	0.60(0.17,1.51)	1.40(0.45,3.45)	1.40(0.34,3.77)	0.96(0.25,2.48)
TDM1	1.16(0.86,1.56)	na	1.33(1.14,1.56)	na	TDM1	1.40(0.53,3.15)	1.85(0.84,3.72)	1.11(0.50,2.13)	1.90(0.94,3.62)	1.91(0.94,3.47)	1.46(0.51,3.37)	1.19(0.55,2.45)	0.85(0.33,1.90)	1.09(0.43,2.42)	0.89(0.31,1.99)	1.04(0.41,2.31)	1.79(0.33,1.61)	2.06(0.60,5.35)	1.84(0.67,4.02)	1.25(0.50,2.58)
NX	0.95(0.69,1.32)	na	na	na	na	NX	1.46(0.65,2.88)	0.97(0.25,2.58)	1.67(0.45,4.40)	1.67(0.46,4.12)	1.28(0.29,3.73)	0.95(0.42,1.87)	0.67(0.25,1.48)	0.86(0.33,1.90)	0.79(0.16,2.25)	0.83(0.31,1.78)	0.69(0.17,1.85)	1.61(0.46,4.19)	1.61(0.36,4.46)	1.10(0.26,2.95)
X	0.76(0.52,1.02)*	na	na	0.74(0.52,0.96)*	na	na	X	0.69(0.21,1.72)	1.19(0.37,2.91)	1.19(0.38,2.67)	0.91(0.23,2.51)	0.67(0.37,1.15)	0.48(0.21,1.18)	0.56(0.13,1.52)	0.58(0.27,1.14)	0.49(0.15,1.20)	1.15(0.38,2.73)	1.15(0.29,3.02)	0.78(0.22,2.03)	1.77(1.06,2.80)
HC	na	na	1.37(1.12,1.63)*	na	na	na	na	HC	1.77(1.06,2.80)	1.96(0.64,4.59)	1.38(0.53,2.95)	1.23(0.38,3.17)	0.88(0.24,2.42)	1.14(0.30,3.11)	0.79(0.41,1.37)	1.08(0.30,2.91)	0.82(0.24,2.02)	2.14(0.44,6.37)	1.43(0.71,3.57)	1.19(0.53,2.32)
C	na	na	0.74(0.55,0.92)*	na	na	na	na	0.76(1.48,1.22)	C	1.14(0.39,2.58)	0.80(0.32,1.66)	0.72(0.22,1.83)	0.51(0.14,1.39)	0.67(0.17,1.77)	0.47(0.20,0.95)	0.62(0.18,1.64)	0.47(0.14,1.18)	1.24(0.26,3.72)	1.00(0.42,2.00)	0.69(0.32,1.28)
PC	na	na	na	na	0.55(0.39,0.83)	na	na	na	na	PC	0.86(0.23,2.24)	0.70(0.23,1.71)	0.50(0.14,1.34)	0.64(0.19,1.67)	0.53(0.14,1.37)	0.62(0.18,1.59)	0.46(0.15,1.13)	1.21(0.28,3.56)	1.08(0.32,2.82)	0.74(0.22,1.83)
LV	na	na	1.01(0.60,1.69)	na	na	na	na	na	na	na	LV	1.04(0.26,2.86)	0.74(0.17,2.16)	0.95(0.22,2.72)	0.70(0.21,1.71)	0.90(0.21,2.63)	0.68(0.17,1.93)	1.79(0.32,5.71)	1.45(0.46,3.44)	0.99(0.35,2.30)
HXCb	1.11(1.09,1.13)*	na	na	na	na	na	na	na	na	na	na	HXCb	0.74(0.33,1.44)	0.94(0.42,1.84)	0.87(0.20,2.29)	0.91(0.41,1.75)	0.77(0.22,1.86)	1.77(0.59,1.18)	1.77(0.44,4.63)	1.21(0.32,3.07)
PHX	1.56(1.14,2.13)	na	na	na	na	na	na	na	na	na	na	na	PHX	1.41(0.54,3.11)	1.29(0.27,3.76)	1.36(0.52,3.04)	1.14(0.29,3.04)	2.66(0.77,6.84)	2.65(0.60,7.37)	1.81(0.43,4.87)
PTDM1	1.22(0.90,1.64)	na	na	na	na	na	na	na	na	na	na	na	na	PTDM1	1.02(0.22,2.87)	1.06(0.41,2.31)	0.89(0.22,2.29)	2.07(0.61,5.16)	2.07(0.47,5.73)	1.42(0.33,3.80)
PHC	na	na	na	na	na	na	na	1.32(1.02,1.67)	na	na	na	na	na	na	PHC	1.52(0.34,4.48)	1.14(0.27,3.20)	3.00(0.52,9.48)	2.40(0.78,5.73)	1.65(0.57,3.80)
HXNPLD	1.26(0.96,1.64)	na	na	na	na	na	na	na	na	na	na	na	na	na	na	HXNPLD	0.92(0.24,2.41)	2.15(0.64,5.51)	2.13(0.49,5.84)	1.46(0.36,3.90)
TDM1AZ	na	na	na	na	1.35(0.76,2.38)	na	na	na	na	na	na	na	na	na	na	na	TDM1Az	3.06(0.63,9.48)	2.77(0.38,7.27)	1.87(0.51,4.79)
AfV	na	0.68(0.51,0.89)	na	na	na	na	na	na	na	na	na	na	na	na	na	na	na	AfV	1.24(0.22,3.92)	0.85(0.16,2.56)
N	na	na	0.80(0.54,1.20)	na	na	na	na	na	na	na	na	na	na	na	na	na	na	na	N	0.77(0.29,1.69)
NC	na	na	1.14(0.93,1.39)	na	na	na	na	na	na	na	na	na	na	na	na	na	na	na	na	NC
Treatments on the column (B3 - U3) are the experimental treatments and the treatments on the row( A3 - A22) are the reference or baseline treatments
Treatment effect in the lower diagonal are direct treatment effects
Treatment effect in the upper diagnonal are estimates from the network meta-analysis
Treatment effect with * are averaged treatment effects from two or more studies of the same treatment comaprison
Treament effects highlighted with red shows significant effects as they do not include the value 1 in their credible or confidence interval

## Sheet: Overall HX NMA reporting ORR
			Treatment effects on ORR for the HX connected network
TREATMENT	HX	HV	LC	HEV	LX	TDM1	NX	X	HC	C	HXB	LV	PHX	TDM1Az	AfV	HXE	N	PTDM1	NC	PHC	HXCb	HXC	PYC
HX	HX	1.15(0.71,1.77)	0.46(0.31,0.66)	1.36(0.74,2.28)	1.04(0.60,1.69)	0.79(0.58,1.06)	0.87(0.56,1.31)	0.43(0.28,0.61)	0.57(0.34,0.91)	0.25(0.14,0.41)	1.27(0.81,1.91)	0.23(0.08,0.55)	1.82(1.26,2.56)	0.90(0.45,1.64)	1.13(0.61,1.93)	0.92(0.65,1.27)	0.29(0.14,0.53)	0.86(0.60,1.91)	0.63(0.35,1.04)	0.81(0.39,1.48)	1.39(0.92,2.03)	0.94(0.50,1.63)	1.01(0.54,1.75)
HV	0.89(.45,1.33)*	HV	0.42(0.22,0.75)	1.18(0.83,1.63)	0.95(0.45,1.79)	0.73(0.41,1.22)	0.80(0.41,1.43)	0.39(0.20,0.67)	0.53(0.25,0.98)	0.23(0.11,0.44)	1.17(0.60,2.07)	0.22(0.06,0.54)	1.67(0.90,2.84)	0.83(0.34,1.69)	0.98(0.67,1.41)	0.85(0.46,1.42)	0.26(0.11,0.56)	0.79(0.43,1.35)	0.58(0.27,1.10)	0.74(0.30,1.54)	1.28(0.38,1.64)	0.86(0.38,1.64)	0.93(0.42,1.84)
LC	na	na	LC	3.06(1.43,5.70)	2.33(1.17,4.26)	1.75(1.34,2.25)	1.97(1.06,3.38)	0.96(0.54,1.61)	1.24(0.90,1.69)	0.55(0.38,0.77)	2.87(1.55,4.92)	0.51(0.19,1.12)	4.11(2.34,6.73)	1.99(0.99,3.61)	2.55(1.19,4.88)	2.08(1.21,3.34)	0.62(0.35,1.03)	1.94(1.12,3.16)	1.37(0.93,1.96)	1.76(0.98,2.92)	3.15(1.74,5.30)	2.12(0.98,4.07)	2.20(1.41,3.31)
HEV	na	0.86(0.61,1.20)	na	HEV	0.83(0.35,1.68)	0.64(0.32,1.15)	0.70(0.32,1.33)	0.34(0.16,0.63)	0.46(0.20,0.92)	0.20(0.09,0.41)	1.02(0.47,1.94)	0.19(0.05,0.49)	1.46(0.71,2.68)	0.72(0.28,1.57)	0.86(0.50,1.38)	0.74(0.36,1.34)	0.23(0.09,0.51)	0.69(0.33,1.28)	0.51(0.21,1.03)	0.65(0.24,1.42)	1.12(0.52,2.09)	0.75(0.31,1.55)	0.82(0.33,1.71)
LX	na	na	na	na	LX	0.82(0.43,1.42)	0.90(0.44,1.67)	0.42(0.29,0.59)	0.59(0.27,1.13)	0.26(0.12,0.50)	1.32(0.64,2.41)	0.24(0.07,0.62)	1.89(0.95,3.39)	0.93(0.37,1.94)	1.17(0.49,2.38)	0.96(0.49,1.69)	0.60(0.11,0.63)	0.89(0.45,1.57)	0.66(0.29,1.28)	0.84(0.33,1.77)	1.44(0.70,2.64)	0.97(0.71,1.96)	1.05(0.44,2.12)
TDM1	1.27(0.97,1.58)*	na	0.58(0.44,0.75)	na	na	TDM1	1.12(0.65,1.82)	0.55(0.33,0.87)	0.72(0.47,1.06)	0.32(0.20,0.48)	1.64(0.95,2.66)	0.30(0.10,0.68)	2.35(1.44,3.64)	1.13(0.61(1.95)	1.45(0.72,2.65)	1.19(0.74,1.81)	0.36(0.19,0.63)	1.11(0.69,1.69)	0.80(0.49,1.22)	1.02(0.53,1.79)	1.80(1.06,2.87)	1.21(0.58,2.24)	1.28(0.75,2.06)
NX	1.17(0.77,1.78)	na	na	na	na	na	NX	0.51(0.28,0.86)	0.69(0.34,1.26)	0.31(0.15,0.56)	1.53(0.80,2.65)	0.28(0.08,0.70)	2.19(1.23,6.66)	1.08(0.46,2.19)	1.35(0.62,2.61)	1.11(0.62,1.83)	0.34(0.14,0.70)	1.03(0.60,1.71)	0.76(0.36,1.43)	0.98(0.40,1.98)	1.68(0.90,2.87)	1.13(0.51,2.21)	1.23(0.55,2.37)
X	2.94(2.55,3.33)*	na	na	na	na	2.34(1.99,2.71)*	na	X	1.40(0.71,2.46)	0.62(0.31,1.11)	3.10(1.69,5.30)	0.57(0.17,1.39)	4.45(2.56,7.31)	2.19(0.96,4.29)	2.75(1.29,5.22)	2.27(1.33,3.62)	0.70(0.30,1.39)	2.10(1.22,3.37)	1.54(0.75,2.80)	1.98(0.84,3.88)	3.41(1.89,5.70)	2.29(1.06,4.27)	2.48(1.15,4.64)
HC	na	na	0.83(0.47,1.17)*	na	na	na	na	na	HC	0.45(0.29,0.66)	2.36(1.16,4.35)	0.42(0.14,0.97)	3.39(1.76,5.97)	1.64(0.75,3.13)	2.10(0.89,4.22)	1.72(0.90,2.97)	0.51(0.26,0.91)	1.60(0.85,2.77)	1.13(0.67,1.79)	1.41(0.87,2.16)	2.59(1.30,4.71)	1.74(0.74,3.52)	1.82(1.02,2.98)
C	na	na	1.81(1.43,2.19)*	na	na	na	na	na	2.33(1.17,4.66)	C	5.38(2.61,9.95)	0.95(0.32,2.18)	7.71(3.96,13.77)	3.72(1.67,7.24)	4.78(2.00,9.69)	3.90(2.04,6.85)	1.17(0.58,2.12)	3.63(1.88,6.46)	2.56(1.49,4.15)	3.28(1.70,5.77)	5.91(2.91,10.81)	3.97(1.67,8.12)	4.13(2.32,6.89)
HXB	0.80(0.52,1.23)	na	na	na	na	na	na	na	na	na	HXB	0.19(0.06,0.48)	1.50(0.83,2.52)	0.74(0.32,1.49)	0.93(0.42,1.81)	0.76(0.43,1.26)	0.24(0.10,0.47)	0.71(0.39,1.18)	0.52(0.24,0.96)	0.67(0.28,1.35)	1.15(0.62,1.98)	0.77(0.65,1.50)	0.84(0.38,1.60)
LV	na	na	2.17(0.89,5.22)	na	na	na	na	na	na	na	na	LV	9.97(3.09,24.71)	4.82(1.36,12.56)	6.20(1.64,16.66)	5.05(1.58,12.45)	1.51(0.46,3.77)	4.70(1.45,11.74)	3.32(1.12,7.77)	4.25(1.30,10.53)	7.62(2.32,19.04)	5.13(1.39,13.83)	5.33(1.77,12.68)
PHX	0.56(0.39,0.80)	na	na	na	na	na	na	na	na	na	na	na	PHX	0.51(0.23,1.00)	0.64(0.31,1.20)	0.52(0.31,0.82)	0.16(0.07,0.32)	0.49(0.29,0.77)	0.36(0.18,0.64)	0.46(0.20,0.91)	0.79(0.45,1.30)	0.53(0.25,0.99)	0.58(0.27,1.07)
TDM1Az	na	na	na	na	na	0.92(0.51,1.66)	na	na	na	na	na	na	na	TDM1Az	1.40(0.52,3.05)	1.15(0.52,2.23)	0.35(0.14,0.73)	1.07(0.48,2.05)	0.77(0.34,1.51)	0.99(0.38,2.13)	1.73(0.74,3.46)	1.17(0.44,2.54)	1.24(0.52,2.50)
AfV	na	1.04(0.72,1.50)	na	na	na	na	na	na	na	na	na	na	na	na	AfV	0.89(0.43,1.64)	0.27(0.10,0.61)	0.83(0.40,1.53)	0.61(0.25,1.24)	0.79(0.29,1.75)	1.35(0.62,2.56)	0.91(0.36,1.89)	0.99(0.39,2.07)
HXE	1.09(0.78,1.53)	na	na	na	na	na	na	na	na	na	na	na	na	na	na	HXE	0.32(0.14,0.63)	0.96(0.58,1.49)	0.70(0.35,1.24)	0.90(0.40,1.78)	1.55(0.90,2.54)	1.04(0.50,1.96)	1.13(0.55,2.07)
N	na	na	1.66(0.96,2.87)	na	na	na	na	na	na	na	na	na	na	na	na	na	N	3.37(1.49,6.68)	2.38(1.16,4.39)	3.05(1.31,6.15)	5.46(2.31,11.04)	3.68(1.34,8.21)	3.83(1.81,7.19)
PTDM1	1.18(0.84,1.66)	na	na	na	na	na	na	na	na	na	na	na	na	na	na	na	na	PTDM1	0.76(0.38,1.36)	0.97(0.43,1.89)	1.67(0.96,3.75)	1.12(0.53,2.09)	1.22(0.58,2.25)
NC	na	na	0.74(0.51,1.08)	na	na	na	na	na	na	na	na	na	na	na	na	na	na	na	NC	1.33(0.64,2.45)	2.38(1.14,4.40)	1.60(0.67,3.30)	1.67(0.91,2.82)
PHC	na	na	na	na	na	na	na	na	0.72(0.46,0.93)	na	na	na	na	na	na	na	na	na	na	PHC	1.94(0.83,3.90)	1.30(0.47,2.92)	1.36(0.63,2.53)
HXCb	0.74(0.35,1.13)*	na	na	na	na	na	na	na	na	na	na	na	na	na	na	na	na	na	na	na	HXCb	0.70(0.32,1.34)	0.76(0.35,1.44)
HXC	1.11(0.62,2.00)	na	na	na	na	na	na	na	na	na	na	na	na	na	na	na	na	na	na	na	na	HXC	1.19(0.46,2.49)
PYC	na	na	0.52(0.32,0.85)	na	na	na	na	na	na	0.066(0.03,0.13)	na	na	na	na	na	na	na	na	na	na	na	na	PYC
Treatments on the column (B2 - X2) are the experimental treatments and the treatments on the row( A3 - A25) are the reference or baseline treatments
Treatment effect in the lower diagonal are direct treatment effects
Treatment effect in the upper diagnonal are estimates from the network meta-analysis
Treatment effect with * are averaged treatment effects from two or more studies of the same treatment comaprison
Treament effects highlighted with red shows significant effects as they do not include the value 1 in their credible or confidence interval

## Sheet: AIconnected PFS, ORR
		Treatment effects on PFS in the AI connected network
Treatment	AI	HAI	PHAI	LAI	FAI
AI	AI	0.69(0.28,1.48)	0.52(0.11,1.67)	0.81(0.23,2.11)	0.68(0.18,1.91)
HAI	1.56(1.11,2.70)	HAI	0.74(0.22,1.95)	1.36(0.27,4.18)	1.14(0.21,3.79)
PHAI	na	1.54(1.12,2.13)	PHAI	2.43(0.30,9.19)	2.09(0.22,8.23)
LAI	1.16(1.02,1.32)	na	na	LAI	1.11(0.17,4.07)
FAI	1.72(0.97,3.03)	na	na	na	FAI
Treatments on the column (B2 - F2) are the experimental treatments and the treatments on the row( A3 - A7) are the reference or baseline treatments
Treatment effect in the lower diagonal are direct treatment effects
Treatment effect in the upper diagnonal are estimates from the network meta-analysis
Treatment effect with * are averaged treatment effects from two or more studies of the same treatment comaprison
Treament effects highlighted with red shows significant effects as they do not include the value 1 in their credible or confidence interval
		Treatment effects on ORR in the AI connected network
Treatment	AI	HAI	PHAI	LAI
AI	AI	3.53(1.37,7.76)	5.07(1.60,12.37)	2.40(1.15,4.49)
HAI	0.33(0.25,0.45)*	HAI	1.44(0.80,2.38)	0.82(0.23,2.09)
PHAI	na	1.37(0.79,2.37)	PHAI	0.62(0.15,1.74)
LAI	0.45(0.23,0.88)	na	na	LAI
Treatments on the column (B21 - E21) are the experimental treatments and the treatments on the row( A22 - A25) are the reference or baseline treatments
Treatment effect in the lower diagonal are direct treatment effects
Treatment effect in the upper diagnonal are estimates from the network meta-analysis
Treatment effect with * are averaged treatment effects from two or more studies of the same treatment comaprison
Treament effects highlighted with red shows significant effects as they do not include the value 1 in their credible or confidence interval

## Sheet: HRpositive NMA reporting PFS
		Treatment effects on PFS for the HX connected network
Treatment	HX	HV	AfV	PHX	HXNPLD	TDM1	HEV	HXB	PC	TDM1Az
HX	HX	1.70(0.38,5.06)	2.57(0.26,10.48)	0.86(0.19,2.54)	1.22(0.28,3.64)	1.13(0.26,3.35)	1.93(0.21,7.96)	1.48(0.33,1.32)	2.48(0.28,10.23)	1.53(0.17,6.48)
HV	0.71(0.48,1.04)	HV	1.49(0.32,4.48)	0.77(0.08,3.28)	1.07(0.12,4.45)	1.02(0.11,4.23)	1.12(0.25,3.36)	1.32(0.14,5.52)	2.27(0.13,11.12)	1.48(0.08,7.02)
AfV	na	0.82(0.51,1.30)	AfV	0.82(0.05,4.02)	1.15(0.06,5.79)	1.08(0.06,5.39)	1.16(0.12,4.79)	1.39(0.08,6.81)	2.48(0.07,13.68)	1.60(0.04,8.28)
PHX	1.39(1.05,1.82)	na	na	PHX	2.09(0.23,8.43)	1.93(0.22,7.91)	3.41(0.18,16.1)	2.55(0.29,10.28)	4.29(0.26,21.74)	2.68(0.16,12.90)
HXNPLD	0.99(0.66,1.47)	na	na	na	HXNPLD	1.38(0.16,5.77)	2.41(0.14,11.48)	1.83(0.20,7.68)	3.05(0.19,15.70)	1.91(0.11,9.47)
TDM1	1.06(0.80,1.41)	na	na	na	na	TDM1	2.59(0.15,12.67)	1.96(0.21,8.15)	2.16(0.51,6.50)	1.33(0.29,4.14)
HEV	na	1.08(0.83,1.39)	na	na	na	na	HEV	1.80(0.10,9.06)	3.14(0.10,16.32)	2.00(0.06,10.88)
HXB	0.81(0.59,1.11)	na	na	na	na	na	na	HXB	2.63(0.15,12.92)	1.61(0.09,7.56)
PC	na	na	na	na	na	0.56(0.41,0.76)	na	na	PC	0.91(0.09,3.80)
TDM1Az	na	na	na	na	na	0.93(0.55,1.56)	na	na	na	TDM1Az
Treatments on the column (B2 -K2) are the experimental treatments and the treatments on the row( A3 - A12) are the reference or baseline treatments
Treatment effect in the lower diagonal are direct treatment effects
Treatment effect in the upper diagnonal are estimates from the network meta-analysis
Treatment effect with * are averaged treatment effects from two or more studies of the same treatment comaprison
Treament effects highlighted with red shows significant effects as they do not include the value 1 in their credible or confidence interval
		Treatment effects on PFS for the Capecitabine connected network
Treatment	LC	PYC	HC	PHC
LC	LC	0.53(0.19,1.19)	0.97(0.23,2.83)	1.06(0.26,3.04)
PYC	2.00(1.11,9.09)*	PYC	2.13(0.32,7.24)	2.27(0.19,9.77)
HC	1.25(0.72,2.17)	na	HC	1.05(0.26,2.97)
PHC	na	na	1.11(0.83,1.49)	PHC
Treatments on the column (B26 - E26) are the experimental treatments and the treatments on the row( A27 - A30) are the reference or baseline treatments
Treatment effect in the lower diagonal are direct treatment effects
Treatment effect in the upper diagnonal are estimates from the network meta-analysis
Treatment effect with * are averaged treatment effects from two or more studies of the same treatment comaprison
Treament effects highlighted with red shows significant effects as they do not include the value 1 in their credible or confidence interval

## Sheet: HRnegative NMA reporting PFS
		Treatment effects on PFS for the HX connected network
Treatment	HX	HV	HXE	AfV	PHX	HXNPLD	TDM1	HEV	HXB	PC
HX	HX	0.90(0.20,2.70)	0.80(0.18,2.44)	1.19(0.12,4.84)	0.67(0.15,2.00)	0.83(0.19,2.48)	1.20(0.28,3.58)	0.72(0.07,2.92)	1.50(0.35,4.47)	2.90(0.33,11.72)
HV	1.35(.86,2.13)	HV	1.15(0.21,3.84)	1.23(0.39,3.16)	0.96(0.17,3.19)	1.12(0.26,3.46)	1.68(0.31,5.68)	0.73(0.23,1.84)	2.16(0.40,7.37)	3.71(0.44,14.23)
HXE	1.52(1.10,2.08)	na	HXE	1.88(0.21,7.13)	1.06(0.19,3.57)	1.24(0.29,3.77)	1.91(0.34,6.45)	1.10(0.12,4.35)	2.45(0.42,8.18)	4.19(0.48,16.27)
AfV	na	0.92(0.70,1.25)	na	AfV	1.02(0.11,4.15)	1.19(0.17,4.44)	1.77(0020,6.89)	0.77(0.13,2.59)	2.30(0.26,9.55)	3.95(0.30,16.72)
PHX	1.82(1.39,2.38)	na	na	na	PHX	1.50(0.36,4.40)	2.27(0.41,7.40)	1.32(0.14,5.22)	2.92(0.54,9.78)	4.97(0.58,19.06)
HXNPLD	1.47(1.01,2.13)	na	na	na	na	HXNPLD	1.70(0.40,4.96)	0.99(0.13,3.54)	2.18(0.50,6.45)	3.75(0.55,13.23)
TDM1	1.00(0.73,1.34)	na	na	na	na	na	TDM1	0.75(0.08,2.80)	1.63(0.29,5.39)	2.19(0.68,5.40)
HEV	na	1.53(1.15,2.08)	na	na	na	na	na	HEV	3.86(0.44,15.94)	6.77(0.52,30.32)
HXB	0.81(0.59,1.12)	na	na	na	na	na	na	na	HXB	2.28(0.25,8.71)
PC	na	na	na	na	na	na	0.51(0.37,0.71)	na	na	PC
Treatments on the column (B2 -K2) are the experimental treatments and the treatments on the row( A3 - A12) are the reference or baseline treatments
Treatment effect in the lower diagonal are direct treatment effects
Treatment effect in the upper diagnonal are estimates from the network meta-analysis
Treatment effect with * are averaged treatment effects from two or more studies of the same treatment comaprison
Treament effects highlighted with red shows significant effects as they do not include the value 1 in their credible or confidence interval
		Treatment effects on PFS for the Capecitabine connected network
Treatment	LC	C	HC	PYC	PHC
LC	LC	3.15(0.53,10.77)	1.12(0.26,3.26)	0.31(0.12,0.70)	0.95(0.12,3.58)
C	na	C	0.64(0.05,2.73)	0.14(0.04,0.41)	0.57(0.02,2.65)	.
HC	1.09(0.52,2.32)	na	HC	0.44(0.07,1.61)	0.84(0.22,2.31)
PYC	1.59(1.06,3.03)*	8.33(4.76,14.28)	na	PYC	3.84(0.31,15.43)
PHC	na	na	1.39(1,1.96)	na	PHC
Treatments on the column (A26 - F26) are the experimental treatments and the treatments on the row( A27 - A31) are the reference or baseline treatments
Treatment effect in the lower diagonal are direct treatment effects
Treatment effect in the upper diagnonal are estimates from the network meta-analysis
Treatment effect with * are averaged treatment effects from two or more studies of the same treatment comaprison
Treament effects highlighted with red shows significant effects as they do not include the value 1 in their credible or confidence interval

## Sheet: NMA for RCTs subgroup analysis
		Treatment effects on PFS for the HX connected network
Treatment	HX	HV	HXE	AfV	PHX	HXNPLD	TDM1	HEV	HXB	PC	TDM1Az
HX	HX	1.20(0.38,3.04)	0.99(0.32,2.45)	1.50(0.26,5.08)	0.69(0.22,1.71)	0.81(0.36,1.59)	1.03(0.31,2.70)	1.06(0.20,3.49)	1.37(0.45,3.46)	2.23(0.39,7.55)	0.98(0.17,3.27)
HV	0.94(0.71,1.25)	HV	1.06(0.20,3.48)	1.28(0.39,3.14)	0.74(0.13,2.47)	0.86(0.20,2.50)	1.13(0.19,3.74)	0.88(0.28,2.18)	1.49(0.27,4.81)	2.46(0.25,9.94)	1.12(0.11,4.34)
HXE	1.12(0.93,1.37)	na	AfV	1.96(0.22,8.23)	0.89(0.17,2.99)	1.04(0.24,3.09)	1.34(0.23,4.53)	1.40(0.17,5.39)	1.78(0.33,5.80)	2.98(0.31,11.72)	1.30(0.13,5.13)
AfV	na	0.91(0.71,1.16)	na	HXE	0.78(0.09,3.08)	0.91(0.12,3.33)	1.20(0.12,4.85)	0.92(0.16,3.01)	1.58(0.18,3.29)	2.66(0.17,11.69)	1.24(0.07,5.23)
PHX	1.61(1.33,1.96)	na	na	na	PHX	1.50(0.36,4.49)	1.92(0.33,6.71)	1.95(0.24,7.66)	2.56(0.46,8.38)	4.19(0.46,17.22)	1.85(0.19,7.24)
HXNPLD	1.19(0.93,1.54)	na	na	na	na	HXNPLD	1.45(0.32,4.44)	1.53(0.21,5.69)	1.94(0.44,5.75)	3.18(0.41,12.12)	1.41(0.18,5.07)
TDM1	1.19(0.96,1.54)*	na	na	na	na	na	TDM1	1.37(0.15,5.50)	1.76(0.31,5.95)	2.13(0.68,5.19)	0.94(0.28,2.38)
HEV	na	1.28(1.05,1.54)	na	na	na	na	na	HEV	2.23(0.26,8.55)	3.67(0.26,16.03	1.70(0.11,7.13)
HXB	0.82(0.65,1.02)	na	na	na	na	na	na	na	HXB	2.12(0.23,8.35)	0.94(0.10,3.62)
PC	na	na	na	na	na	na	0.53(0.42,0.66)	na	na	PC	0.56(0.10,1.88)
TDM1Az	na	na	na	na	na	na	1.22(0.81,1.82)	na	na	na	TDM1Az
Treatments on the column (B2 -L2) are the experimental treatments and the treatments on the row( A3 - A13) are the reference or baseline treatments
Treatment effect in the lower diagonal are direct treatment effects
Treatment effect in the upper diagnonal are estimates from the network meta-analysis
Treatment effect with * are averaged treatment effects from two or more studies of the same treatment comaprison
Treament effects highlighted with red shows significant effects as they do not include the value 1 in their credible or confidence interval
		Treatment effects on PFS for the Capecitabine connected network
Treatment	LC	C	HC	PYC	PHC
LC	LC	2.55(0.56,7.61)	0.91(0.28,2.24)	0.40(0.17,0.79)	0.85(0.16,2.78)
C	0.54(0.31,0.77)*	C	0.54(0.07,1.99)	0.20(0.06,0.52)	0.52(0.05,2.24)
HC	na	1.45(1.03,2.08)	HC	0.57(0.13,1.71)	0.92(0.30,2.25)
PYC	2.63(1.52,11.11)	5.56(3.84,7.69)*	na	PYC	2.42(0.34,8.84)
PHC	na	na	1.22(0.98,1.54)	na	PHC
Treatments on the column (B27 - F27) are the experimental treatments and the treatments on the row( A28 - A32) are the reference or baseline treatments
Treatment effect in the lower diagonal are direct treatment effects
Treatment effect in the upper diagnonal are estimates from the network meta-analysis
Treatment effect with * are averaged treatment effects from two or more studies of the same treatment comaprison
Treament effects highlighted with red shows significant effects as they do not include the value 1 in their credible or confidence interval
